# Supplementary material for: Impact of intracellular domain flexibility upon properties of activated human 5-HT3 receptors
Source: Br J Pharmacol. 2014 Mar 18;171(7):1617–28. doi: 10.1111/bph.12536 (PMC3966743; doi:10.1111/bph.12536)
Supplement: Figure S2 — The effect of MA helix mutations on the single channel conductance of 5-HT3A receptors expressed in tsA201 cells. Outside-out patches were excised from cells. The holding potential was –60 mV for all receptor constructs; 5-HT (10 μM) was used to evoke channel activity. Examples of the single channel currents (a) are shown with openings as downward deflections. The amplitude histograms from a single patch (b) are shown with amplitude (pA) plotted on the x-axis and number of events plotted on the y-axis. Conductance was calculated from the average current amplitude from at least three patches and from a minimum of two separate transfections. [file bph0171-1617-sd2.zip]

Archive with 2 entries (2 files):
- bph_12536_sm_Figure S2a.tiff
- bph_12536_sm_Figure S2b.tiff
